# Supplementary material for: Enhanced NO2 Sensing Performance of Graphene with Thermally Induced Defects
Source: Materials (Basel). 2021 Apr 30;14(9):2347. doi: 10.3390/ma14092347 (PMC8124493; doi:10.3390/ma14092347)
Supplement: Supplementary file 1 [file materials-14-02347-s001.zip]

Archive with 1 entries (1 files):
- materials-1198861-supplementary.pdf
